# Supplementary material for: Free Radical Scavenging Activity and Inhibition of Enzyme-Catalyzed Oxidation by trans-aryl-Palladium Complexes
Source: Molecules. 2025 Feb 28;30(5):1122. doi: 10.3390/molecules30051122 (PMC11901561; doi:10.3390/molecules30051122)
Supplement: Supplementary file 1 [file molecules-30-01122-s001.zip]

Archive with 1 entries (1 files):
- molecules-3473987-supplementary.pdf
